# Supplementary material for: A spatial perspective on flowering in cauliflorous cacao: architecture defines flower cushion location, not its early activity
Source: Ann Bot. 2025 Jun 10;136(2):309–23. doi: 10.1093/aob/mcaf107 (PMC12445857; doi:10.1093/aob/mcaf107)
Supplement: mcaf107_Supplementary_Data [file mcaf107_supplementary_data.zip]

Archive with 1 entries (1 files):
- Appendix Models Outputs.pdf
